# Supplementary material for: Survival Outcomes in Older Women with Oestrogen-Receptor-Positive Early-Stage Breast Cancer: Primary Endocrine Therapy vs. Surgery by Comorbidity and Frailty Levels
Source: Cancers (Basel). 2024 Feb 11;16(4):749. doi: 10.3390/cancers16040749 (PMC10886896; doi:10.3390/cancers16040749)
Supplement: Supplementary file 1 [file cancers-16-00749-s001.zip]

Archive with 1 entries (1 files):
- cancers-2862010-supplementary.pdf
